# Supplementary material for: Morphology and multi-gene phylogeny reveal a novel Torula (Pleosporales, Torulaceae) species from the plateau lakes in Yunnan, China
Source: Biodivers Data J. 2023 Aug 30;11:e109477. doi: 10.3897/BDJ.11.e109477 (PMC10483277; doi:10.3897/BDJ.11.e109477)
Supplement: XML Treatment for Torula luguhuensis [file BDJ.11.e109477-treatment1.xml]

<!DOCTYPE tp:taxon-treatment
  PUBLIC "-//TaxonX//DTD Taxonomic Treatment Publishing DTD v0 20100105//EN" "tax-treatment-NSO.dtd">
<tp:taxon-treatment xmlns:tp="http://www.plazi.org/taxpub"><tp:treatment-meta><mixed-citation publication-type="journal"><person-group><name><surname>Luan</surname><given-names>Sha</given-names></name><name><surname>Shen</surname><given-names>Hong-Wei</given-names></name><name><surname>Bao</surname><given-names>Dan-Feng</given-names></name><name><surname>Luo</surname><given-names>Zong-Long</given-names></name><name><surname>Li</surname><given-names>Yun-Xia</given-names></name></person-group><article-title>Morphology and multi-gene phylogeny reveal a novel <italic><tp:taxon-name><tp:taxon-name-part taxon-name-part-type="genus" reg="Torula">Torula</tp:taxon-name-part></tp:taxon-name></italic> (<tp:taxon-name><tp:taxon-name-part taxon-name-part-type="order">Pleosporales</tp:taxon-name-part></tp:taxon-name>, <tp:taxon-name><tp:taxon-name-part taxon-name-part-type="genus" reg="Torulaceae">Torulaceae</tp:taxon-name-part></tp:taxon-name>) species from the plateau lakes in Yunnan, China</article-title><source>Biodivers Data J</source><day>30</day><month>08</month><year>2023</year><volume>11</volume><pub-id pub-id-type="doi">10.3897/BDJ.11.e109477</pub-id></mixed-citation></tp:treatment-meta><tp:nomenclature><tp:taxon-name>
            <object-id xmlns:xlink="http://www.w3.org/1999/xlink" content-type="arpha" xlink:type="simple">9F1D77ED-7BB0-5D43-AB8A-9C67661B876B</object-id>
            <tp:taxon-name-part taxon-name-part-type="genus">Torula</tp:taxon-name-part>
            <tp:taxon-name-part taxon-name-part-type="species">luguhuensis</tp:taxon-name-part>
            <object-id xmlns:xlink="http://www.w3.org/1999/xlink" xlink:type="simple" object-id-type="MycoBank">MB 848773</object-id>
          </tp:taxon-name><tp:taxon-authority>S. Luan, H.W. Shen &amp; Z.L. Luo</tp:taxon-authority><tp:taxon-status xmlns:xlink="http://www.w3.org/1999/xlink" xlink:type="simple">sp. nov.</tp:taxon-status></tp:nomenclature><tp:treatment-sec sec-type="materials"><title>Materials</title><list list-type="alpha-lower" list-content="occurrences"><list-item><p><bold>Type status:</bold> <named-content xmlns:xlink="http://www.w3.org/1999/xlink" content-type="dwc:typeStatus" xlink:type="simple">Holotype</named-content>. <bold>Occurrence:</bold> recordedBy: <named-content xmlns:xlink="http://www.w3.org/1999/xlink" content-type="dwc:recordedBy" xlink:type="simple">Sha Luan</named-content>; occurrenceID: <named-content xmlns:xlink="http://www.w3.org/1999/xlink" content-type="dwc:occurrenceID" xlink:type="simple">B75E1EC7-0546-585A-A29A-1577106D0D0B</named-content>; <bold>Taxon:</bold> scientificName: <named-content xmlns:xlink="http://www.w3.org/1999/xlink" content-type="dwc:scientificName" xlink:type="simple"><italic><tp:taxon-name><tp:taxon-name-part taxon-name-part-type="genus" reg="Torula">Torula</tp:taxon-name-part><tp:taxon-name-part taxon-name-part-type="species" reg="luguhuensis">luguhuensis</tp:taxon-name-part></tp:taxon-name></italic></named-content>; kingdom: <named-content xmlns:xlink="http://www.w3.org/1999/xlink" content-type="dwc:kingdom" xlink:type="simple"><tp:taxon-name><tp:taxon-name-part taxon-name-part-type="kingdom">fungi</tp:taxon-name-part></tp:taxon-name></named-content>; phylum: <named-content xmlns:xlink="http://www.w3.org/1999/xlink" content-type="dwc:phylum" xlink:type="simple"><tp:taxon-name><tp:taxon-name-part taxon-name-part-type="phylum">Ascomycota</tp:taxon-name-part></tp:taxon-name></named-content>; class: <named-content xmlns:xlink="http://www.w3.org/1999/xlink" content-type="dwc:class" xlink:type="simple"><tp:taxon-name><tp:taxon-name-part taxon-name-part-type="class">Dothideomycetes</tp:taxon-name-part></tp:taxon-name></named-content>; order: <named-content xmlns:xlink="http://www.w3.org/1999/xlink" content-type="dwc:order" xlink:type="simple"><tp:taxon-name><tp:taxon-name-part taxon-name-part-type="order">Pleosporales</tp:taxon-name-part></tp:taxon-name></named-content>; family: <named-content xmlns:xlink="http://www.w3.org/1999/xlink" content-type="dwc:family" xlink:type="simple"><tp:taxon-name><tp:taxon-name-part taxon-name-part-type="family">Torulaceae</tp:taxon-name-part></tp:taxon-name></named-content>; genus: <named-content xmlns:xlink="http://www.w3.org/1999/xlink" content-type="dwc:genus" xlink:type="simple"><tp:taxon-name><tp:taxon-name-part taxon-name-part-type="genus">Torula</tp:taxon-name-part></tp:taxon-name></named-content>; <bold>Location:</bold> waterBody: <named-content xmlns:xlink="http://www.w3.org/1999/xlink" content-type="dwc:waterBody" xlink:type="simple">Luguhu Lake</named-content>; locationRemarks: <named-content xmlns:xlink="http://www.w3.org/1999/xlink" content-type="dwc:locationRemarks" xlink:type="simple">China, Yunnan Province, submerged decaying wood in Luguhu Lake</named-content>; verbatimLatitude: <named-content xmlns:xlink="http://www.w3.org/1999/xlink" content-type="dwc:verbatimLatitude" xlink:type="simple">27°44′13.59″N</named-content>; verbatimLongitude: <named-content xmlns:xlink="http://www.w3.org/1999/xlink" content-type="dwc:verbatimLongitude" xlink:type="simple">100°49′04.72″E</named-content>; <bold>Identification:</bold> identifiedBy: <named-content xmlns:xlink="http://www.w3.org/1999/xlink" content-type="dwc:identifiedBy" xlink:type="simple">Sha Luan</named-content>; <bold>Event:</bold> habitat: <named-content xmlns:xlink="http://www.w3.org/1999/xlink" content-type="dwc:habitat" xlink:type="simple">freshwater, submerged decaying wood</named-content>; <bold>Record Level:</bold> collectionID: <named-content xmlns:xlink="http://www.w3.org/1999/xlink" content-type="dwc:collectionID" xlink:type="simple">LGH H 6-43-1</named-content>; collectionCode: <named-content xmlns:xlink="http://www.w3.org/1999/xlink" content-type="dwc:collectionCode" xlink:type="simple">L335</named-content></p></list-item></list></tp:treatment-sec><tp:treatment-sec sec-type="Description"><title>Description</title><p>Saprobic on submerged decaying wood (Fig. <xref ref-type="fig" rid="F9996092">1</xref>a). <bold>Sexual morph</bold>: Undetermined. <bold>Asexual morph</bold>: Colonies effuse on nature substrate, scattered, velutinous, dark brown to black. Mycelium immersed to superficial, composed of hyaline, becoming brown closer to fertile region, septate, branched hyphae. Conidiophores semi-macronematous mononematous, erect, septate, smooth, slightly flexuous, pale brown (Fig. <xref ref-type="fig" rid="F9996092">1</xref>b and c). Conidiogenous cells holoblastic, mono- to polyblastic, integrated, terminal, terminal or intercalary in conidial chains, doliiform, pale brown. Conidia in branched chains, dry, acrogenous, straight or slightly curved, more or less cylindrical, dark brown to blackish, pale brown or subhyaline at apex, 1–3 septate, strongly constricted at the septa, verruculose or finely echinulate, rounded at both ends, easily separating, 12–18 μm (<tex-math id="M1">\documentclass[12pt]{standalone}
\usepackage{varwidth}

\usepackage[utf8x]{inputenc}
\usepackage[T1]{fontenc}
\usepackage{lmodern}

\usepackage{amsmath, amssymb, graphics, setspace}
\newcommand{\mathsym}[1]{{}}
\newcommand{\unicode}[1]{{}}
\newcounter{mathematicapage}
\begin{document}
   \begin{varwidth}{50in}
        \begin{equation*}
            x &amp;#000773;
        \end{equation*}
    \end{varwidth}
\end{document}
</tex-math> = 15 μm, SD = 3, n = 60) long, 6–8 μm (<tex-math id="M2">\documentclass[12pt]{standalone}
\usepackage{varwidth}

\usepackage[utf8x]{inputenc}
\usepackage[T1]{fontenc}
\usepackage{lmodern}

\usepackage{amsmath, amssymb, graphics, setspace}
\newcommand{\mathsym}[1]{{}}
\newcommand{\unicode}[1]{{}}
\newcounter{mathematicapage}
\begin{document}
   \begin{varwidth}{50in}
        \begin{equation*}
            x &amp;#000773;
        \end{equation*}
    \end{varwidth}
\end{document}
</tex-math> = 7 μm, SD = 1, n = 60) wide (Fig. <xref ref-type="fig" rid="F9996092">1</xref>d-m).</p><sec sec-type="Culture characteristics"><title>Culture characteristics</title><p>Conidia germinating on PDA within 12 hours and germ tubes produced from the apex. Colonies growing on PDA, reaching 10 cm in 15 days at 24℃, mycelium partly superficial, partly immersed, hairy, with regular edge, maroon to yellowish-brown (Fig. <xref ref-type="fig" rid="F9996092">1</xref>o and p) .</p></sec><sec sec-type="Material examined"><title>Material examined</title><p>China, Yunnan Province, submerged decaying wood in Luguhu Lake, 100°49′04.72″E, 27°44′13.59″N, March 2021, Sha Luan, <italic><tp:taxon-name><tp:taxon-name-part taxon-name-part-type="genus" reg="Torula">Torula</tp:taxon-name-part><tp:taxon-name-part taxon-name-part-type="species" reg="luguhuensis">luguhuensis</tp:taxon-name-part></tp:taxon-name></italic> (KUN-HKAS 124588, holotype), ex-type culture, CGMCC 3.24256 = KUNCC 22–12427.</p></sec></tp:treatment-sec><tp:treatment-sec sec-type="Etymology"><title>Etymology</title><p>Referring to Luguhu Lake, China, where the fungus was collected.</p></tp:treatment-sec><tp:treatment-sec sec-type="Notes"><title>Notes</title><p>In the multigene phylogenetic analysis, <italic><tp:taxon-name><tp:taxon-name-part taxon-name-part-type="genus" reg="Torula">Torula</tp:taxon-name-part><tp:taxon-name-part taxon-name-part-type="species" reg="luguhuensis">luguhuensis</tp:taxon-name-part></tp:taxon-name></italic> clustered with <italic><tp:taxon-name><tp:taxon-name-part taxon-name-part-type="genus" reg="Torula">T.</tp:taxon-name-part><tp:taxon-name-part taxon-name-part-type="species" reg="aquatica">aquatica</tp:taxon-name-part></tp:taxon-name></italic> (MFLUCC 16–1115, DLUCC 0550) with 100% ML and 1.00 PP support. <italic><tp:taxon-name><tp:taxon-name-part taxon-name-part-type="genus" reg="Torula">Torula</tp:taxon-name-part><tp:taxon-name-part taxon-name-part-type="species" reg="luguhuensis">luguhuensis</tp:taxon-name-part></tp:taxon-name></italic> resembles <italic><tp:taxon-name><tp:taxon-name-part taxon-name-part-type="genus" reg="Torula">T.</tp:taxon-name-part><tp:taxon-name-part taxon-name-part-type="species" reg="aquatica">aquatica</tp:taxon-name-part></tp:taxon-name></italic> in having macronematous or semi-macronematous, erect conidiophores and verruculose conidia (<xref ref-type="bibr" rid="B9998018">Su et al. 2018</xref>). However, <italic><tp:taxon-name><tp:taxon-name-part taxon-name-part-type="genus" reg="Torula">Torula</tp:taxon-name-part><tp:taxon-name-part taxon-name-part-type="species" reg="luguhuensis">luguhuensis</tp:taxon-name-part></tp:taxon-name></italic> differs from <italic><tp:taxon-name><tp:taxon-name-part taxon-name-part-type="genus" reg="Torula">T.</tp:taxon-name-part><tp:taxon-name-part taxon-name-part-type="species" reg="aquatica">aquatica</tp:taxon-name-part></tp:taxon-name></italic> in having larger conidia (12–18 × 6–8 vs. 9–14 × 5–6 μm). A comparison of RPB2, ITS and LSU nucleotides between <italic><tp:taxon-name><tp:taxon-name-part taxon-name-part-type="genus" reg="Torula">T.</tp:taxon-name-part><tp:taxon-name-part taxon-name-part-type="species" reg="luguhuensis">luguhuensis</tp:taxon-name-part></tp:taxon-name></italic> and <italic><tp:taxon-name><tp:taxon-name-part taxon-name-part-type="genus" reg="Torula">T.</tp:taxon-name-part><tp:taxon-name-part taxon-name-part-type="species" reg="aquatica">aquatica</tp:taxon-name-part></tp:taxon-name></italic> showed 48/775 bp (6.2%), 5/433 bp (1.2%) and 3/796 bp (0.3%) differences with no gaps, respectively. Based on morphological and phylogenetic analysis, we introduce <italic><tp:taxon-name><tp:taxon-name-part taxon-name-part-type="genus" reg="Torula">T.</tp:taxon-name-part><tp:taxon-name-part taxon-name-part-type="species" reg="luguhuensis">luguhuensis</tp:taxon-name-part></tp:taxon-name></italic> as a new species.</p></tp:treatment-sec><tp:treatment-sec><!--Section generated to contain objects referenced in tp:taxon-treatment.--><fig id="F9996092" position="float" orientation="portrait"><object-id xmlns:xlink="http://www.w3.org/1999/xlink" content-type="arpha" xlink:type="simple">0CB768C2-0C75-5EE1-BE98-3F71A5A82E2C</object-id><object-id xmlns:xlink="http://www.w3.org/1999/xlink" content-type="doi" xlink:type="simple">10.3897/BDJ.11.e109477.figure1</object-id><label>Figure 1.</label><caption><p><italic><tp:taxon-name><tp:taxon-name-part taxon-name-part-type="genus" reg="Torula">Torula</tp:taxon-name-part><tp:taxon-name-part taxon-name-part-type="species" reg="luguhuensis">luguhuensis</tp:taxon-name-part></tp:taxon-name></italic> (KUN-HKAS 124588, holotype). <bold>a</bold> Colonies on decaying wood; <bold>b, c</bold> Conidiophores with conidia; <bold>d-l</bold> Conidia; <bold>m</bold> Germinating conidium; <bold>n, o</bold> Colonies on PDA from surface and reverse. Scale bars: b-g 20 μm, h-m 10 μm.</p></caption><graphic xmlns:xlink="http://www.w3.org/1999/xlink" xlink:href="bdj-11-e109477-g001.jpg" position="float" id="oo_872614.jpg" orientation="portrait" xlink:type="simple"><uri content-type="original_file" xlink:type="simple">https://binary.pensoft.net/fig/872614</uri></graphic></fig></tp:treatment-sec><ref-list><ref id="B9998018"><element-citation xmlns:xlink="http://www.w3.org/1999/xlink" publication-type="article" xlink:type="simple"><person-group person-group-type="author"><name name-style="western"><surname>Su</surname><given-names>Xi Jun</given-names></name><name name-style="western"><surname>Luo</surname><given-names>Zong Long</given-names></name><name name-style="western"><surname>Jeewon</surname><given-names>Rajesh</given-names></name><name name-style="western"><surname>Bhat</surname><given-names>Darbhe J</given-names></name><name name-style="western"><surname>Bao</surname><given-names>Dan Feng</given-names></name><name name-style="western"><surname>Li</surname><given-names>Wen Li</given-names></name><name name-style="western"><surname>Hao</surname><given-names>Yu E</given-names></name><name name-style="western"><surname>Su</surname><given-names>Hong Yan</given-names></name><name name-style="western"><surname>Hyde</surname><given-names>Kevin D</given-names></name></person-group><year>2018</year><article-title>Morphology and multigene phylogeny reveal new genus and species of <tp:taxon-name><tp:taxon-name-part taxon-name-part-type="genus" reg="Torulaceae">Torulaceae</tp:taxon-name-part></tp:taxon-name> from freshwater habitats in northwestern Yunnan, China</article-title><source>Mycological Progress</source><volume>17</volume><issue>5</issue><fpage>531</fpage><lpage>545</lpage><pub-id pub-id-type="doi">10.1007/s11557-018-1388-3</pub-id></element-citation></ref></ref-list></tp:taxon-treatment>
