# Supplementary material for: Morphology and multi-gene phylogeny reveal a novel Torula (Pleosporales, Torulaceae) species from the plateau lakes in Yunnan, China
Source: Biodivers Data J. 2023 Aug 30;11:e109477. doi: 10.3897/BDJ.11.e109477 (PMC10483277; doi:10.3897/BDJ.11.e109477)
Supplement: XML Treatment for Torula submersa [file BDJ.11.e109477-treatment2.xml]

<!DOCTYPE tp:taxon-treatment
  PUBLIC "-//TaxonX//DTD Taxonomic Treatment Publishing DTD v0 20100105//EN" "tax-treatment-NSO.dtd">
<tp:taxon-treatment xmlns:tp="http://www.plazi.org/taxpub"><tp:treatment-meta><mixed-citation publication-type="journal"><person-group><name><surname>Luan</surname><given-names>Sha</given-names></name><name><surname>Shen</surname><given-names>Hong-Wei</given-names></name><name><surname>Bao</surname><given-names>Dan-Feng</given-names></name><name><surname>Luo</surname><given-names>Zong-Long</given-names></name><name><surname>Li</surname><given-names>Yun-Xia</given-names></name></person-group><article-title>Morphology and multi-gene phylogeny reveal a novel <italic><tp:taxon-name><tp:taxon-name-part taxon-name-part-type="genus" reg="Torula">Torula</tp:taxon-name-part></tp:taxon-name></italic> (<tp:taxon-name><tp:taxon-name-part taxon-name-part-type="order">Pleosporales</tp:taxon-name-part></tp:taxon-name>, <tp:taxon-name><tp:taxon-name-part taxon-name-part-type="genus" reg="Torulaceae">Torulaceae</tp:taxon-name-part></tp:taxon-name>) species from the plateau lakes in Yunnan, China</article-title><source>Biodivers Data J</source><day>30</day><month>08</month><year>2023</year><volume>11</volume><pub-id pub-id-type="doi">10.3897/BDJ.11.e109477</pub-id></mixed-citation></tp:treatment-meta><tp:nomenclature><tp:taxon-name>
            <object-id xmlns:xlink="http://www.w3.org/1999/xlink" content-type="arpha" xlink:type="simple">3CA4EDE0-4B82-55A0-99FA-97DBBA75CD07</object-id>
            <tp:taxon-name-part taxon-name-part-type="genus">Torula</tp:taxon-name-part>
            <tp:taxon-name-part taxon-name-part-type="species">submersa</tp:taxon-name-part>
            <object-id xmlns:xlink="http://www.w3.org/1999/xlink" xlink:type="simple" object-id-type="MycoBank">MB 847013</object-id>
          </tp:taxon-name><tp:taxon-authority>W.H. Tian, Y.P. Chen &amp; Maharachch J. Fungi 2023</tp:taxon-authority></tp:nomenclature><tp:treatment-sec sec-type="Description"><title>Description</title><p>Saprobic on submerged decaying wood (Fig. <xref ref-type="fig" rid="F9996094">2</xref>a, b). <bold>Sexual morph</bold>: Undetermined. <bold>Asexual morph</bold>: Colonies effuse on nature host, black, friable. Mycelium immersed to superficial, composed of septate, pale brown, branched hyphae. Conidiophores macronematous, mononematous, erect, smooth, straight or slightly flexuous, dark brown to pale brown (Fig. <xref ref-type="fig" rid="F9996094">2</xref>c). Conidiogenous cells polyblastic, terminal, dark brown, pale brown at apex, on conidiophores, minutely verruculose, doliiform to subglobose. Conidia solitary or in branched chains, acrogenous, simple, phragmosporous, dark brown, pale brown at apex, 2–4-septate, constricted at the septa, verruculose or finely echinulate, rounded at both ends, easily separating; 14–20 μm (<tex-math id="M3">\documentclass[12pt]{standalone}
\usepackage{varwidth}

\usepackage[utf8x]{inputenc}
\usepackage[T1]{fontenc}
\usepackage{lmodern}

\usepackage{amsmath, amssymb, graphics, setspace}
\newcommand{\mathsym}[1]{{}}
\newcommand{\unicode}[1]{{}}
\newcounter{mathematicapage}
\begin{document}
   \begin{varwidth}{50in}
        \begin{equation*}
            x &amp;#000773;
        \end{equation*}
    \end{varwidth}
\end{document}
</tex-math> = 17 μm, SD = 3, n = 60) long, 6–8 μm (<tex-math id="M4">\documentclass[12pt]{standalone}
\usepackage{varwidth}

\usepackage[utf8x]{inputenc}
\usepackage[T1]{fontenc}
\usepackage{lmodern}

\usepackage{amsmath, amssymb, graphics, setspace}
\newcommand{\mathsym}[1]{{}}
\newcommand{\unicode}[1]{{}}
\newcounter{mathematicapage}
\begin{document}
   \begin{varwidth}{50in}
        \begin{equation*}
            x &amp;#000773;
        \end{equation*}
    \end{varwidth}
\end{document}
</tex-math> = 7 μm, SD = 1, n = 60) wide (Fig. <xref ref-type="fig" rid="F9996094">2</xref>d-n).</p><sec sec-type="Culture characteristics"><title>Culture characteristics</title><p>Conidia germinating on PDA within 10 hours and germ tubes produced from the apex. Colonies growing on PDA, reaching 10 cm in 15 days at 24℃. Colonies were raised in the middle, velvety on the surface and had a white centre fading to yellowish-brown, reverse, yellowish-brown in centre and white edges.</p></sec><sec sec-type="Material examined"><title>Material examined</title><p>China, Yunnan Province, submerged decaying wood in Luguhu Lake, 100°49′08.33″E, 27°39′39.24″N, March 2021, Yan Tao, L147 (KUNCC 22–12426).</p></sec></tp:treatment-sec><tp:treatment-sec sec-type="Notes"><title>Notes</title><p><italic><tp:taxon-name><tp:taxon-name-part taxon-name-part-type="genus" reg="Torula">Torula</tp:taxon-name-part><tp:taxon-name-part taxon-name-part-type="species" reg="submersa">submersa</tp:taxon-name-part></tp:taxon-name></italic> was introduced by <xref ref-type="bibr" rid="B9998032">Tian et al. (2023)</xref>, collected on a submerged decaying branch from Sichuan Province. In this study, a fresh collection was made on submerged decaying wood in Luguhu Lake, Yunnan Province. Phylogenetic analysis showed that our collection (KUNCC 22–12426) sistered with <italic><tp:taxon-name><tp:taxon-name-part taxon-name-part-type="genus" reg="Torula">T.</tp:taxon-name-part><tp:taxon-name-part taxon-name-part-type="species" reg="submersa">submersa</tp:taxon-name-part></tp:taxon-name></italic> (<italic>Fig. <xref ref-type="fig" rid="F9996088">3</xref></italic>). Morphological characteristics of our new collection are consistent with <italic><tp:taxon-name><tp:taxon-name-part taxon-name-part-type="genus" reg="Torula">Torula</tp:taxon-name-part><tp:taxon-name-part taxon-name-part-type="species" reg="submersa">submersa</tp:taxon-name-part></tp:taxon-name></italic> (<xref ref-type="bibr" rid="B9998032">Tian et al. 2023</xref>). Based on morphological characteristics and phylogenetic analysis, we, therefore, identified our new collection as <italic><tp:taxon-name><tp:taxon-name-part taxon-name-part-type="genus" reg="Torula">Torula</tp:taxon-name-part><tp:taxon-name-part taxon-name-part-type="species" reg="submersa">submersa</tp:taxon-name-part></tp:taxon-name></italic>, which was collected from a lentic freshwater habitat for the first time.</p></tp:treatment-sec><tp:treatment-sec><!--Section generated to contain objects referenced in tp:taxon-treatment.--><fig id="F9996094" position="float" orientation="portrait"><object-id xmlns:xlink="http://www.w3.org/1999/xlink" content-type="arpha" xlink:type="simple">878B3C1C-C029-509E-BEF5-6F09214E0D0E</object-id><object-id xmlns:xlink="http://www.w3.org/1999/xlink" content-type="doi" xlink:type="simple">10.3897/BDJ.11.e109477.figure2</object-id><label>Figure 2.</label><caption><p><italic><tp:taxon-name><tp:taxon-name-part taxon-name-part-type="genus" reg="Torula">Torula</tp:taxon-name-part><tp:taxon-name-part taxon-name-part-type="species" reg="submersa">submersa</tp:taxon-name-part></tp:taxon-name></italic> (HKAS 126510). <bold>a-b</bold> Colonies on decaying wood; <bold>c</bold> Conidiophores with conidia; <bold>d-n</bold> Conidia. Scale bars: c-e 20 μm, f-n 10 μm.</p></caption><graphic xmlns:xlink="http://www.w3.org/1999/xlink" xlink:href="bdj-11-e109477-g002.jpg" position="float" id="oo_872733.jpg" orientation="portrait" xlink:type="simple"><uri content-type="original_file" xlink:type="simple">https://binary.pensoft.net/fig/872733</uri></graphic></fig><fig id="F9996088" position="float" orientation="portrait"><object-id xmlns:xlink="http://www.w3.org/1999/xlink" content-type="arpha" xlink:type="simple">E0A630D8-94C1-5FEF-A733-1C94943624EE</object-id><object-id xmlns:xlink="http://www.w3.org/1999/xlink" content-type="doi" xlink:type="simple">10.3897/BDJ.11.e109477.figure3</object-id><label>Figure 3.</label><caption><p>Phylogram generated from Maximum Likelihood analysis, based on combined ITS, LSU, RPB2 and TEF sequence data for species of <tp:taxon-name><tp:taxon-name-part taxon-name-part-type="genus" reg="Torulaceae">Torulaceae</tp:taxon-name-part></tp:taxon-name>. RAxML bootstrap support values equal to or greater than 75% are given before the forward slash. Branches with Bayesian posterior probabilities equal to or higher than 0.95 are given after the forward slash.</p></caption><graphic xmlns:xlink="http://www.w3.org/1999/xlink" xlink:href="bdj-11-e109477-g003.jpg" position="float" id="oo_872603.jpg" orientation="portrait" xlink:type="simple"><uri content-type="original_file" xlink:type="simple">https://binary.pensoft.net/fig/872603</uri></graphic></fig></tp:treatment-sec><ref-list><ref id="B9998032"><element-citation xmlns:xlink="http://www.w3.org/1999/xlink" publication-type="article" xlink:type="simple"><person-group person-group-type="author"><name name-style="western"><surname>Tian</surname><given-names>Wen Hui</given-names></name><name name-style="western"><surname>Su</surname><given-names>Peng Wei</given-names></name><name name-style="western"><surname>Chen</surname><given-names>Yan Peng</given-names></name><name name-style="western"><surname>Maharachchikumbura</surname><given-names>Sajeewa S N</given-names></name></person-group><year>2023</year><article-title>Four new species of <italic><tp:taxon-name><tp:taxon-name-part taxon-name-part-type="genus" reg="Torula">Torula</tp:taxon-name-part></tp:taxon-name></italic> (<tp:taxon-name><tp:taxon-name-part taxon-name-part-type="genus" reg="Torulaceae">Torulaceae</tp:taxon-name-part></tp:taxon-name>, <tp:taxon-name><tp:taxon-name-part taxon-name-part-type="order">Pleosporales</tp:taxon-name-part></tp:taxon-name>) from Sichuan, China</article-title><source>Journal of <tp:taxon-name><tp:taxon-name-part taxon-name-part-type="kingdom">Fungi</tp:taxon-name-part></tp:taxon-name></source><volume>9</volume><issue>2</issue><fpage>150</fpage><lpage>150</lpage><pub-id pub-id-type="doi">10.3390/jof9020150</pub-id></element-citation></ref></ref-list></tp:taxon-treatment>
